# Supplementary material for: Metal-Induced Fluorescence Quenching of Photoconvertible Fluorescent Protein DendFP
Source: Molecules. 2022 May 3;27(9):2922. doi: 10.3390/molecules27092922 (PMC9104182; doi:10.3390/molecules27092922)
Supplement: Supplementary file 1 [file molecules-27-02922-s001.zip]

Archive with 1 entries (1 files):
- molecules-1549399-supplementary.pdf
